# Supplementary material for: Combined FXIII-C3 autoantibodies elicit bleeding and complement dysfunction in autoimmune FXIII deficiency
Source: J Clin Invest. 2025 Dec 9;136(3):e192619. doi: 10.1172/JCI192619 (PMC12867163; doi:10.1172/JCI192619)
Supplement: Supporting data values [file jci-136-192619-s083.xls]

## Sheet: Figure 1A
P1	0.5	0.6	0.4
P2	4.2	3.6	4.1
P3	26.9	20.3	30.1
P4	49.1	45.36	50.3
P5	27.6	20.9	23.7
P6	48.3	50.2	43.3
P7	68.2	61.2	59.2
P8	30.5	32.1	30.1
P9	18.6	20.3	18.1
P10	0.02	0	0
P11	0	0	0
NHS	112.3	110.6	98.8

## Sheet: Figure 1B
			FXIII-A			BSA
P1	1.5681	1.5911	1.4466		0.2136	0.2164	0.2321
P2	1.5011	1.2956	1.2825		0.2021	0.3065	0.2846
P3	1.2268	1.0846	1.124		0.2258	0.306	0.128
P4	0.6126	0.5346	0.672		0.1324	0.3024	0.2786
P5	1.1687	1.4745	1.2066		0.3635	0.2865	0.1797
P6	0.3164	0.2167	0.2954		0.2213	0.227	0.276
P7	0.2642	0.2416	0.2345		0.2667	0.2769	0.221
P8	0.1972	0.3113	0.2457		0.2354	0.1437	0.2253
P9	0.1023	0.3013	0.2953		0.2256	0.1834	0.2155
P10	0.2497	0.2468	0.2459		0.1354	0.2754	0.2353
P11	0.3247	0.1515	0.1297		0.1433	0.1523	0.3744
NHS	0.1744	0.3472	0.2374		0.2335	0.2275	0.1567
PBS	0.1267	0.1758	0.2774		0.1254	0.2313	0.1643

## Sheet: Figure 1C
			MAC formaion
P1	0.1201	0.0917	0.1012
P2	0.1663	0.1034	0.1256
P3	0.209	0.2536	0.2345
P4	0.391	0.4892	0.3326
P5	0.3099	0.2736	0.2177
P6	0.806	0.9216	0.8126
P7	0.881	0.7003	0.8134
P8	0.7923	0.912	0.8156
P9	0.8315	0.9231	0.9012
P10	0.8821	0.9769	0.8921
P11	0.8043	0.9929	1.0234
NHS	0.8036	0.8816	0.9012	1.0235	0.9892	0.8079
PBS	0.001	0.003	0.0122	0.1203	0.0982	0.1106

## Sheet: Figure 1D
			C3b deposition
P1	0.1051	0.177	0.1156
P2	0.1235	0.2346	0.2015
P3	0.409	0.336	0.3584
P4	0.861	0.702	0.7895
P5	0.3027	0.6864	0.5236
P6	1.736	1.616	1.7015
P7	1.881	1.5903	1.7123
P8	1.6698	1.7651	1.6892
P9	1.9133	1.546	1.8436
P10	1.9596	1.7685	1.8012
P11	1.8665	1.7029	1.7784
NHS	1.736	1.616	1.8012	1.563	1.5561	1.4359
PBS	0.001	0.003	0.0186	0.0983	0.1011	0.0782

## Sheet: Figure 1E
			Erythrocytes lysis
P1	0.1053	0.1424	0.1198
P2	0.1863	0.1621	0.2046
P3	0.278	0.3416	0.2229
P4	0.5032	0.539	0.6198
P5	0.3301	0.4963	0.2289
P6	0.9276	0.9632	0.8816
P7	0.8821	1.0872	0.9565
P8	0.9162	0.9112	1.0897
P9	1.0126	1.2646	0.9913
P10	1.0001	0.9815	0.9014
P11	0.9338	1.0199	1.1287
NHS	0.9708	0.87	0.9802	1.0268	0.7235	1.1268
PBS	0.0281	0.0872	0.0134	0.1021	0.1876	0.0657

## Sheet: Figure 2A
			C3b				MAC
P1	0.2071	0.2089	0.2215		0.2087	0.2262	0.1946
P2	0.2715	0.23354	0.1982		0.1831	0.20154	0.2205
P3	0.4516	0.41356	0.39546		0.31854	0.3726	0.3568
P4	0.60594	0.5976	0.51234		0.47165	0.5136	0.5394
P5	0.50135	0.43354	0.39		0.3594	0.4445	0.4155
P6	1.5624	1.4166	1.35945		1.21	1.3165	1.1165
P7	1.1165	1.2663	1.30165		1.06127	1.1662	0.9132
P8	1.1461	1.2165	1.3645		1.2745	0.9943	1.1464
P9	1.2646	1.21564	1.44654		1.1565	1.0456	1.1546
P10	1.16341	1.2641	1.2346		1.1656	1.2316	1.0546
P11	1.4461	1.462	1.2145		1.17206	0.9924	1.21456
Anti-FXIII	1.2163	1.0546	1.364		1.2024	0.9464	1.21558
Iso IgG	1.2756	1.31321	1.16513		1.0154	1.1641	1.02456
NHS	1.1471	1.01321	1.29646		1.0946	0.99974	1.0432
PBS	0.2644	0.2764	0.3032		0.1102	0.1052	0.095967

## Sheet: Figure 2B
			C3b				MAC formation
1.0ug	0.1016	0.221	0.18945		0.2013	0.15116	0.2216
0.5ug	0.3165	0.4165	0.45611		0.33123	0.3013	0.2897
0.2ug	0.716	0.59161	0.67162		0.4952	0.4016	0.5413
0.1ug	0.6135	0.7162	0.7845		0.6134	0.5177	0.64412
Anti-FXIII	1.2768	1.364	1.2162		1.3065	1.09231	1.154
Iso IgG	1.3463	1.4513	1.3156		1.3644	1.154	1.2164
NHS	1.31464	1.21652	1.1546		1.04645	1.1541	1.2964
PBS	0.1612	0.1712	0.20163		0.1546	0.0974	0.114654

## Sheet: Figure 2D
			Auto anti-FXIII				Isotype IgG				Anti-FXIII
C3	1.175	1.0921	0.9797		0.1252	0.2742	0.2014		0.1851	0.2062	0.2204
C4	0.3461	0.1686	0.2045		0.2716	0.1165	0.1886		0.2103	0.1774	0.1122
C5	0.2094	0.1466	0.1827		0.1646	0.2016	0.2161		0.2943	0.2001	0.0942

## Sheet: Figure 2E
P1	1.7016	1.6421	1.6215
P2	1.5134	1.2464	1.5064
P3	1.2465	1.0165	1.1546
P4	0.6411	0.7162	0.6692
P5	1.2154	1.4151	1.201
P6	0.1841	0.1714	0.2106
P7	0.17523	0.3195	0.30165
P8	0.1815	0.20746	0.3015
P9	0.18965	0.17456	0.3015
P10	0.2494	0.1216	0.14816
P11	0.2061	0.17156	0.3316
Iso-IgG	0.1895	0.2001	0.1954
Anti-FXIII	0.2101	0.2233	0.15051
NHS	0.2913	0.2987	0.16652
PBS	0.185746	0.27964	0.1864

## Sheet: Figure 3B
WT/PBS	FXIII/PBS	C3/PBS	FXIII-C3/PBS	WT/Ca	FXIII/Ca	C3/Ca	FXIII-C3/Ca
200	480	189	815	78	410	210	790
130	570	169	827	101	330	330	710
190	389	278	660	167	360	108	480
109	596	162	912	93	482	87	875
125	440	98	669	115	390	201	550
140	289	330	827	120	270	278	770

[truncated: 33 more sheets: Figure 3C, Figure 3E, Figure 3F, Figure 4A, Figure 4C, Figure 5B, Figure 5C, Figure 5D, Figure 5E, Figure 6A, Figure 6B, Figure 6C, Figure 6D, Figure 6E, Figure 7B, Figure 7C, Figure 7D, Figure 7E, Figure 7F, Figure 8C …]
